# Supplementary material for: Data on personal and contextual factors of university students on their entrepreneurial intentions in some Turkish universities
Source: Data Brief. 2020 Jan 3;28:105086. doi: 10.1016/j.dib.2019.105086 (PMC6950781; doi:10.1016/j.dib.2019.105086)
Supplement: Multimedia component 2 [file mmc2.zip]

Archive with 1 entries (1 files):
- dib_105086_mmc2.sav
